# Supplementary material for: Mezcal worm in a bottle: DNA evidence suggests a single moth species
Source: PeerJ. 2023 Mar 8;11:e14948. doi: 10.7717/peerj.14948 (PMC10007961; doi:10.7717/peerj.14948)
Supplement: Supplemental Information 1 [file peerj-11-14948-s001.xlsx]

## Sheet: Sheet1
Supplementary File 1. Voucher information for GenBank COI sequences that were downloaded and included in the present study.
Sequence code	Family	Genus	Species	BOLD Accession Number	GenBank Accession Number	isolate	host	db_xref	country	State	lat_lon	Collection Date	Collected By	Publication
GBGL10960-12_C_redtenbacheri_JN673376	Cossidae	Comadia	redtenbacheri	GBGL10960-12	JN673376	ML1	Agave spp.	NCBI:txid1219103	Mexico	Hidalgo	N/A	July 2011	F. Vergara et al.	Vergara et al. (2012)
GBGL10961-12_JN673377_C_redtenbacheri	Cossidae	Comadia	redtenbacheri	GBGL10961-12	JN673377	ML2	Agave spp.	NCBI:txid1219103	Mexico	Hidalgo	N/A	July 2011	F. Vergara et al.	Vergara et al. (2012)
GBGL26633-19_MH443780_C_redtenbacheri	Cossidae	Comadia	redtenbacheri	GBGL26633-19	MH443780	EdoMex	Agave salmiana	NCBI:txid1219103	Mexico	EdoMéx	19.650298 N 98.905641 W	2016-10-15	R. Cardenas-Aquino	Cardenas-Aquino et al. (2018)
GBGL26634-19_MH443781_C_redtenbacheri	Cossidae	Comadia	redtenbacheri	GBGL26634-19	MH443781	Hgo	Agave salmiana	NCBI:txid1219103	Mexico	Hidalgo	19.779506 N 98.578519 W	2016-10-18	R. Cardenas-Aquino	Cardenas-Aquino et al. (2018)
GBGL26635-19_MH443783_C_redtenbacheri	Cossidae	Comadia	redtenbacheri	GBGL26635-19	MH443783	Tlax	Agave salmiana	NCBI:txid1219103	Mexico	Tlaxcala	22.301608 N 101.583862 W	2016-10-22	R. Cardenas-Aquino	Cardenas-Aquino et al. (2018)
GBGL26636-19_MH443784_C_redtenbacheri	Cossidae	Comadia	redtenbacheri	GBGL26636-19	MH443784	Zac	Agave salmiana	NCBI:txid1219103	Mexico	Zacatecas	19.603618 N 98.557953 W	2016-10-24	R. Cardenas-Aquino	Cardenas-Aquino et al. (2018)
GBGL26637-19_MH443782_C_redtenbacheri	Cossidae	Comadia	redtenbacheri	GBGL26637-19	MH443782	Qro	Agave salmiana	NCBI:txid1219103	Mexico	Querétaro	20.345047 N 99.941725 W	2016-10-20	R. Cardenas-Aquino	Cardenas-Aquino et al. (2018)
LNAUS061-12_C_redtenbacheri	Cossidae	Comadia	redtenbacheri	LNAUS061-12	N/A	N/A	N/A	NCBI:txid1219103	USA	Texas	29.2745 N 103.304 W	1966-05-14	A. Blanchard, M.E. Blanchard	Cardenas-Aquino et al. (2018)
LNAUS062-12_C_redtenbacheri	Cossidae	Comadia	redtenbacheri	LNAUS062-12	N/A	N/A	N/A	NCBI:txid1219103	USA	Texas	29.2745 N 103.304 W	1966-05-14	A. Blanchard, M.E. Blanchard	Cardenas-Aquino et al. (2018)
LNAUS063-12_C_redtenbacheri	Cossidae	Comadia	redtenbacheri	LNAUS063-12	N/A	N/A	N/A	NCBI:txid1219103	USA	Texas	29.2745 N 103.304 W	1966-05-14	A. Blanchard, M.E. Blanchard	N/A
LNAUS107-12_C_redtenbacheri	Cossidae	Comadia	redtenbacheri	LNAUS107-12	N/A	N/A	N/A	NCBI:txid1219103	USA	Texas	29.2745 N 103.285 W	1973-06-02	R.W. Hodges	N/A
IAWL1040-09_Comadia_henrici	Cossidae	Comadia	henrici	IAWL1040-09	N/A	N/A	N/A	NCBI:txid2680263	USA	Arizona	32.729 N 114.636 W	2004-04-23	I. Watkinson	N/A
AWCL050-09_Acossus_populi	Cossidae	Acossus	populi	AWCL050-09	N/A	N/A	N/A	NCBI:txid1666429	USA	Idaho	N/A	2006-06-29	T. Whittier	N/A
LNAUS078-12_Hypopta_palmata	Cossidae	Hypopta	palmata	LNAUS078-12	N/A	N/A	N/A	N/A	USA	Arizona	32.315 N 110.954 W	1990-06-07	R.S. Wielgus	N/A
