# Supplementary material for: Mezcal worm in a bottle: DNA evidence suggests a single moth species
Source: PeerJ. 2023 Mar 8;11:e14948. doi: 10.7717/peerj.14948 (PMC10007961; doi:10.7717/peerj.14948)
Supplement: Supplemental Information 3 [file peerj-11-14948-s003.fasta]

>LNAUS078-12_Hypopta_palmata
GTAGGTA--CATCTTTAAGACT-TTTAATT-CGAACTGAACT-AGGAAACCCCG-GATCTTTAATT--GGTGATGATCAAATT-TATAATACA-ATTGTTACAGCTCATGCATTTATTATAATTTTCTTTATAGTAATACCAATTATAATTGGAGGATTTGGAAATTGATTAATCCCCCTTATATTAGGAGCCCCTGACATAGCATTTCCTCGAATAAATAATATAAGATTTTGATTATTACCCCCCTCTATTATTCTTCTAATTTCCAGAAGAATTGTTGAAAATGGTGCTGGAACAGGATGAACAGTTTACCCCCCACTTTCATCCAATATCGCTCATAATGGAAGATCTGTTGATCTAACAATCTTTTCTCTTCATTTAGCAGGAATTTCTTCTATCCTTGGAGCAATTAATTTTATTACAACAATCATTAACATACGACCAAATAACATAACTTTTGATCAAATACCCCTCTTCATTTGAGCAGTAAAAATTACTGCCATCCTTCTCCTCCTATCCCTTCCAGTTTTAGCTGGAGCTATCACTATACTT-TTAACAGATCG-AAACCTT-A-ATACTTCATTTTT
>AWCL050-09_Acossus_populi 
ATAGGAA--CTTCTCTAAGTTT-ATTAATT-CGAGCTGAATT-AGGAAATCCAG-GGTCCCTAATT--GGGAATGACCAAATT-TATAATACT-ATTGTTACAGCTCATGCTTTCATCATAATTTTTTTCATAGTAATACCAATCATAATTGGAGGATTTGGAAATTGATTAGTACCACTAATATTAGGAGCCCCCGATATAGCTTTCCCACGAATAAACAATATAAGATTTTGACTATTACCCCCATCCCTAACCCTTTTAATTTCTAGAAGTATTGTTGAAAATGGAGCTGGCACAGGATGAACTGTTTACCCCCCTTTATCATCTAATATTGCTCATAGAGGAAGATCAGTTGATTTAGCAATTTTCTCTTTACATTTAGCTGGTATTTCATCAATTTTAGGAGCTATTAATTTCATTACAACAATTATTAATATACGACCTAATAACATATCATTTGATCAAATACCACTATTTATTTGAGCTGTTGGAATTACTACTTTACTACTACTTCTTTCACTTCCAGTTTTAGCTGGTGCAATTACTATATTA-TTAACAGATCG-AAATTTA-A-ATACATCATTTTT
>IAWL1040-09_Comadia_henrici 
ATAGGTA--CCTCTTTAAGTCT-TTTAATC-CGAGCCGAACT-AGGAAATCCAG-GATCTTTAATT--GGAAATGATCAAATC-TATAACACT-ATTGTTACAGCTCATGCCTTTATTATAATTTTTTTTATAGTAATACCAATTATAATTGGAGGATTTGGTAATTGATTAATTCCATTAATATTAGGAGCCCCAGATATAGCCTTCCCCCGAATAAACAATATGAGATTTTGATTACTCCCCCCTTCATTAACCCTCCTCATCTCAAGAAGTATCGTAGAAAATGGAACTGGCACAGGATGAACCGTTTATCCCCCTTTATCCTCAAATATTGCCCATAGAGGTAGATCAGTTGATTTAGCAATTTTTTCCCTACACTTAGCTGGAATCTCTTCTATTCTAGGAGCTATTAATTTTATTACAACTATTATTAATATACGACCTCATAATATATCCTTTGATCAAATACCCTTATTTGTTTGAGCAGTAGGAATCACAGCTTTACTTTTACTTTTATCTTTACCAGTATTAGCAGGAGCAATTACTATATTA-TTAACAGATCG-AAATTTA-A-ATACATCTTTTTT
>LEP88473_Cossidae_Comadia_redtenbacheri_Burro_COI
TTAGGGAATTTCATNNAAGTCTCTTTAATNACGAGCCGAATTCAGGAAATCCAGTGATCTCTCAATNNGGAAATGATCAAATTNTATAATACTTATCGTTACAGCCCACGCTTTTATTATAATTTTTTTCATAGTAATACCAATTATAATTGGAGGATTTGGTAATTGATTAATCCCATTAATATTAGGAGCTCCAGATATAGCTTTCCCACGAATAAATAACATAAGATTTTGATTACTCCCCCCATCATTAACTCTCCTTATTTCAAGAAGTATTGTAGAAAATGGAGTTGGCACAGGATGAACTGTATACCCCCCTTTATCATCCAATATTGCCCATGGAGGAAGATCAGTTGATTTAGCAATTTTTTCTTTACATTTAGCTGGAATTTCATCTATTTTAGGAGCTATTAACTTTATTACAACTATTATTAATATACGACCCCACAATATATCCTTTGATCAAATACCTTTATTCGTATGAGCAGTTGGAATTACAGCTTTACTTTTACTTTTATCTTTACCAGTATTAGCTGGAGCAATTACTATACTA-TTAACAGATCG-AAATTTA-A-ATACATCTTTTTT
>LEP88468_Cossidae_Comadia_redtenbacheri_Mal_de_amor_COI
ATAGGTA-CCTTCATTAAGTCT-TTTAATTACGAGCCGAATT-AGGAAATCCAG-GATCTCTAATT--GGAAATGATCAAATT-TATAATACT-ATCGTTACAGCCCACGCTTTTATTATAATTTTTTTCATAGTAATACCAATTATAATTGGAGGATTTGGTAATTGATTAATCCCATTAATATTAGGAGCTCCAGATATAGCTTTCCCACGAATAAATAACATAAGATTTTGATTACTCCCCCCATCATTAACTCTCCTTATTTCAAGAAGTATTGTAGAAAATGGAGCTGGCACAGGATGAACTGTATACCCCCCTTTATCATCCAATATTGCCCATGGAGGAAGATCAGTTGATTTAACAATTTTTTCATTACATTTAGCTGGAATTTCATCTATTTTAGGAGCTATTAACTTTATTACAACTATTATTAATATACGACCCCACAATATATCCTTTGATCAAATACCTTTATTCGTATGAGCAGTTGGAATTACAGCTTTACTTTTACTTTTATCTTTACCAGTGTTAGCTGGAGCAATTACTATACTA-TTAACAGATCG-AAATCTA-A-ATACATCTTTTTT
>LEP88474_Cossidae_Comadia_redtenbacheri_Beneva_COI
ATAGGTC--CCTCATTAAGTCT-TTTAATT-CGAGCCGAATT-AGGAAATCCAG-GATCTCTAATT--GGAAATGATCAAATT-TATAATACT-ATCGTTACAGCCCACGCTTTTATTATAATTTTTTTCATAGTAATACCAATTATAATTGGAGGATTTGGTAATTGATTAATCCCATTAATATTAGGAGCTCCAGATATAGCTTTCCCGCGAATAAATAACATAAGATTTTGATTACTCCCCCCATCATTAACTCTCCTTATTTCAAGAAGTATTGTAGAAAATGGAGCTGGCACAGGATGAACTGTATACCCCCCTTTATCATCCAATATTGCCCATGGAGGAAGATCAGTTGATTTAGCAATTTTTTCTTTACATTTAGCTGGAATTTCATCTATTTTAGGAGCTATTAACTTTATTACAACTATTATTAATATACGACCCCACAATATATCCTTTGATCAAATACCTTTATTCGTATGAGCAGTTGGAATTACAGCTTTACTTTTACTTTTATCTTTACCAGTATTAGCTGGAGCAATTACTATACTAGTTAACAGATCG-AAATTTA-A-ATACATCTTTTTT
>GBGL10960-12_Comadia_redtenbacheri_JN673376
ATAGGTA--CTTCATTAAGTCT-TTTAATT-CGAGCCGAATT-AGGAAATCCAG-GATCTCTAATT--GGAAATGATCAAATT-TATAATACT-ATCGTTACAGCCCACGCTTTTATTATAATTTTTTTCATAGTAATACCAATTATAATTGGAGGATTTGGTAATTGATTAATCCCATTAATATTAGGAGCTCCAGATATAGCTTTCCCACGAATAAATAACATAAGATTTTGATTACTCCCCCCATCATTAACTCTCCTTATTTCAAGAAGTATTGTAGAAAATGGAGCTGGCACAGGATGAACTGTATACCCCCCTTTATCATCCAATATTGCCCATAGAGGAAGATCAGTTGATTTAGCAATTTTTTCATTACATTTAGCTGGAATTTCATCTATTTTAGGAGCTATTAACTTTATTACAACTATTATTAATATACGACCCCACAATATATCCTTTGATCAAATACCTTTATTCGTATGAGCAGTTGGAATTACAGCTTTACTTTTACTTTTATCTTTACCAGTATTAGCTGGAGCAATTACTATACTA-TTAACAGATCG-AAATTTA-A-ATACATCTTTTTT
>LEP78020_Cossidae_Comadia_redtenbacheri_OroDeOaxaca_COI
ATAGGTA--CTTCATTAAGTCT-TTTAATT-CGAGCCGAATT-AGGAAATCCAG-GATCTCTAATT--GGAAATGATCAAATT-TATAATACT-ATCGTTACAGCCCACGCTTTTATTATAATTTTTTTCATAGTAATACCAATTATAATTGGAGGATTTGGTAATTGATTAATCCCATTAATATTAGGAGCTCCAGATATAGCTTTCCCACGAATAAATAACATAAGATTTTGATTACTCCCCCCATCATTAACTCTCCTTATTTCAAGAAGTATTGTAGAAAATGGAGCTGGCACAGGATGAACTGTATACCCCCCTTTATCATCCAATATTGCCCATGGAGGAAGATCAGTTGATTTAGCAATTTTTTCATTACATTTAGCTGGAATTTCATCTATTTTAGGAGCTATTAACTTTATTACAACTATTATTAATATACGACCCCACAATATATCCTTTGATCAAATACCTTTATTCGTATGAGCAGTTGGAATTACAGCTTTACTTTTACTTTTATCTTTACCAGTATTAGCTGGAGCAATTACTATACTA-TTAACAGATCG-AAATTTA-A-ATACATCTTTTTT
>LEP78017_Cossidae_Comadia_redtenbacheri_MonteAlban_COI
---------------------------ATT-CGAGCCGAATT-AGGAAATCCAG-GATCTCTAATT--GGAAATGATCAAATT-TATAATACT-ATCGTTACAGCCCACGCTTTTATTATAATTTTTTTCATAGTAATACCAATTATAATTGGAGGATTTGGTAATTGATTAATCCCATTAATATTAGGAGCTCCAGATATAGCTTTCCCACGAATAAATAACATAAGATTTTGATTACTCCCCCCATCATTAACTCTCCTTATTTCAAGAAGTATTGTAGAAAATGGAGCTGGCACAGGATGAACTGTATACCCCCCTTTATCATCCAATATTGCCCATGGAGGAAGATCAGTTGATTTAGCAATTTTTTCATTACATTTAGCTGGAATTTCATCTATTTTAGGAGCTATTAACTTTATTACAACTATTATTAATATACGACCCCACAATATATCCTTTGATCAAATACCTTTATTCGTATGAGCAGTTGGAATTACAGCTTTACTTTTACTTTTATCTTTACCAGTATTAGCTGGAGCAATTACTATACTA-TTAACAGATCG-AAATTTA-A-ATACATCTTTTTT
>LEP78071_Cossidae_Comadia_redtenbacheri_Wahaka_COI 
ATAGGTA--CTTCATTAAGTCT-TTTAATT-CGAGCCGAATT-AGGAAATCCAG-GATCTCTAATT--GGAAATGATCAAATT-TATAATACT-ATCGTTACAGCCCACGCTTTTATTATAATTTTTTTCATAGTAATACCAATTATAATTGGAGGATTTGGTAATTGATTAATCCCATTAATATTAGGAGCTCCAGATATAGCTTTCCCACGAATAAATAACATAAGATTTTGATTACTCCCCCCATCATTAACTCTCCTTATTTCAAGAAGTATTGTAGAAAATGGAGCTGGCACAGGATGAACTGTATACCCCCCTTTATCATCCAATATTGCCCATGGAGGAAGATCAGTTGATTTAGCAATTTTTTCATTACATTTAGCTGGAATTTCATCTATTTTAGGAGCTATTAACTTTATTACAACTATTATTAATATACGACCCCACAATATATCCTTTGATCAAATACCTTTATTCGTATGAGCAGTTGGAATTACAGCTTTACTTTTACTTTTATCTTTACCAGTATTAGCTGGAGCAATTACTATACTA-TTAACAGATCG-AAATTTA-A-ATACATCTTTTTT
>LEP79564_Cossidae_Comadia_redtenbacheri_GusanoRojo_COI
ATAGGTA--CTTCATTAAGTCT-TTTAATT-CGAGCCGAATT-AGGAAATCCAG-GATCTCTAATT--GGAAATGATCAAATT-TATAATACT-ATCGTTACAGCCCACGCTTTTATTATAATTTTTTTCATAGTAATACCAATTATAATTGGAGGATTTGGTAATTGATTAATCCCATTAATATTAGGAGCTCCAGATATAGCTTTCCCACGAATAAATAACATAAGATTTTGATTACTCCCCCCATCATTAACTCTCCTTATTTCAAGAAGTATTGTAGAAAATGGAGCTGGCACAGGATGAACTGTATACCCCCCTTTATCATCCAATATTGCCCATGGAGGAAGATCAGTTGATTTAGCAATTTTTTCATTACATTTAGCTGGAATTTCATCTATTTTAGGAGCTATTAACTTTATTACAACTATTATTAATATACGACCCCACAATATATCCTTTGATCAAATACCTTTATTCGTATGAGCAGTTGGAATTACAGCTTTACTTTTACTTTTATCTTTACCAGTATTAGCTGGAGCAATTACTATACTA-TTAACAGATCG-AAATTTA-A-ATACATCTTTTTT
>GBGL10961-12_Comadia_redtenbacheri_JN673377
ATAGGTA--CTTCATTAAGTCT-TTTAATT-CGAGCCGAATT-AGGAAATCCAG-GATCTCTAATT--GGAAATGATCAAATT-TATAATACT-ATCGTTACAGCCCACGCTTTTATTATAATTTTTTTCATAGTAATACCAATTATAATTGGAGGATTTGGTAATTGATTAATCCCATTAATATTAGGAGCTCCAGATATAGCTTTCCCACGAATAAATAACATAAGATTTTGATTACTCCCCCCATCATTAACTCTCCTTATTTCAAGAAGTATTGTAGAAAATGGAGCTGGCACAGGATGAACTGTATACCCCCCTTTATCATCCAATATTGCCCATGGAGGAAGATCAGTTGATTTAGCAATTTTTTCATTACATTTAGCTGGAATTTCATCTATTTTAGGAGCTATTAACTTTATTACAACTATTATTAATATACGACCCCACAATATATCCTTTGATCAAATACCTTTATTCGTATGAGCAGTTGGAATTACAGCTTTACTTTTACTTTTATCTTTACCAGTATTAGCTGGAGCAATTACTATACTA-TTAACAGATCG-AAATTTA-A-ATACATCTTTTTT
>GBGL26633-19_Comadia_redtenbacheri_MH443780
ATAGGTA--CTTCATTAAGTCT-TTTAATT-CGAGCCGAATT-AGGAAATCCAG-GATCTCTAATT--GGAAATGATCAAATT-TATAATACT-ATCGTTACAGCCCACGCTTTTATTATAATTTTTTTCATAGTAATACCAATTATAATTGGAGGATTTGGTAATTGATTAATCCCATTAATATTAGGAGCTCCAGATATAGCTTTCCCACGAATAAATAACATAAGATTTTGATTACTCCCCCCATCATTAACTCTCCTTATTTCAAGAAGTATTGTAGAAAATGGAGCTGGCACAGGATGAACTGTATACCCCCCTTTATCATCCAATATTGCCCATGGAGGAAGATCAGTTGATTTAGCAATTTTTTCATTACATTTAGCTGGAATTTCATCTATTTTAGGAGCTATTAACTTTATTACAACTATTATTAATATACGACCCCACAATATATCCTTTGATCAAATACCTTTATTCGTATGAGCAGTTGGAATTACAGCTTTACTTTTACTTTTATCTTTACCAGTATTAGCTGGAGCAATTACTATACTA-TTAACAGATCG-AAATTTA-A-ATACATCTTTTTT
>GBGL26634-19_Comadia_redtenbacheri_MH443781
ATAGGTA--CTTCATTAAGTCT-TTTAATT-CGAGCCGAATT-AGGAAATCCAG-GATCTCTAATT--GGAAATGATCAAATT-TATAATACT-ATCGTTACAGCCCACGCTTTTATTATAATTTTTTTCATAGTAATACCAATTATAATTGGAGGATTTGGTAATTGATTAATCCCATTAATATTAGGAGCTCCAGATATAGCTTTCCCACGAATAAATAACATAAGATTTTGATTACTCCCCCCATCATTAACTCTCCTTATTTCAAGAAGTATTGTAGAAAATGGAGCTGGCACAGGATGAACTGTATACCCCCCTTTATCATCCAATATTGCCCATGGAGGAAGATCAGTTGATTTAGCAATTTTTTCATTACATTTAGCTGGAATTTCATCTATTTTAGGAGCTATTAACTTTATTACAACTATTATTAATATACGACCCCACAATATATCCTTTGATCAAATACCTTTATTCGTATGAGCAGTTGGAATTACAGCTTTACTTTTACTTTTATCTTTACCAGTATTAGCTGGAGCAATTACTATACTA-TTAACAGATCG-AAATTTA-A-ATACATCTTTTTT
>GBGL26636-19_Comadia_redtenbacheri_MH443784
ATAGGTA--CTTCATTAAGTCT-TTTAATT-CGAGCCGAATT-AGGAAATCCAG-GATCTCTAATT--GGAAATGATCAAATT-TATAATACT-ATCGTTACAGCCCACGCTTTTATTATAATTTTTTTCATAGTAATACCAATTATAATTGGAGGATTTGGTAATTGATTAATCCCATTAATATTAGGAGCTCCAGATATAGCTTTCCCACGAATAAATAACATAAGATTTTGATTACTCCCCCCATCATTAACTCTCCTTATTTCAAGAAGTATTGTAGAAAATGGAGCTGGCACAGGATGAACTGTATACCCCCCTTTATCATCCAATATTGCCCATGGAGGAAGATCAGTTGATTTAGCAATTTTTTCATTACATTTAGCTGGAATTTCATCTATTTTAGGAGCTATTAACTTTATTACAACTATTATTAATATACGACCCCACAATATATCCTTTGATCAAATACCTTTATTCGTATGAGCAGTTGGAATTACAGCTTTACTTTTACTTTTATCTTTACCAGTATTAGCTGGAGCAATTACTATACTA-TTAACAGATCG-AAATTTA-A-ATACATCTTTTTT
>GBGL26637-19_Comadia_redtenbacheri_MH443782
ATAGGTA--CTTCATTAAGTCT-TTTAATT-CGAGCCGAATT-AGGAAATCCAG-GATCTCTAATT--GGAAATGATCAAATT-TATAATACT-ATCGTTACAGCCCACGCTTTTATTATAATTTTTTTCATAGTAATACCAATTATAATTGGAGGATTTGGTAATTGATTAATCCCATTAATATTAGGAGCTCCAGATATAGCTTTCCCACGAATAAATAACATAAGATTTTGATTACTCCCCCCATCATTAACTCTCCTTATTTCAAGAAGTATTGTAGAAAATGGAGCTGGCACAGGATGAACTGTATACCCCCCTTTATCATCCAATATTGCCCATGGAGGAAGATCAGTTGATTTAGCAATTTTTTCATTACATTTAGCTGGAATTTCATCTATTTTAGGAGCTATTAACTTTATTACAACTATTATTAATATACGACCCCACAATATATCCTTTGATCAAATACCTTTATTCGTATGAGCAGTTGGAATTACAGCTTTACTTTTACTTTTATCTTTACCAGTATTAGCTGGAGCAATTACTATACTA-TTAACAGATCG-AAATTTA-A-ATACATCTTTTTT
>LNAUS061-12_Comadia_redtenbacheri 
ATAGGTA--CTTCATTAAGTCT-TTTAATT-CGAGCCGAATT-AGGAAATCCAG-GATCTCTAATT--GGAAATGATCAAATT-TATAATACT-ATCGTTACAGCCCACGCTTTTATTATAATTTTTTTCATAGTAATACCAATTATAATTGGAGGATTTGGTAATTGATTAATCCCATTAATATTAGGAGCTCCAGATATAGCTTTCCCACGAATAAATAACATAAGATTTTGATTACTCCCCCCATCATTAACTCTCCTTATTTCAAGAAGTATTGTAGAAAATGGAGCTGGCACAGGATGAACTGTATACCCCCCTTTATCATCCAATATTGCCCATGGAGGAAGATCAGTTGATTTAGCAATTTTTTCATTACATTTAGCTGGAATTTCATCTATTTTAGGAGCTATTAACTTTATTACAACTATTATTAATATACGACCCCACAATATATCCTTTGATCAAATACCTTTATTCGTATGAGCAGTTGGAATTACAGCTTTACTTTTACTTTTATCTTTACCAGTATTAGCTGGAGCAATTACTATACTA-TTAACAGATCG-AAATTTA-A-ATACATCTTTTTT
>LNAUS062-12_Comadia_redtenbacheri 
------------------------------------------------------------------------------------------ACT-ATCGTTACAGCCCACGCTTTTATTATAATTTTTTTCATAGTAATACCAATTATAATTGGAGGATTTGGTAATTGATTAATCCCATTAATATTAGGAGCTCCAGATATAGCTTTCCCACGAATAAATAACATAAGATTTTGATTACTCCCCCCATCATTAACTCTCCTTATTTCAAGAAGTATTGTAGAAAATGGAGCTGGCACAGGATGAACTGTATACCCCCCTTTATCATCCAATATTGCCCATGGAGGAAGATCAGTTGATTTAGCAATTTTTTCATTACATTTAGCTGGAATTTCATCTATTTTAGGAGCTATTAACTTTATTACAACTATTATTAATATACGACCCCACAATATATCCTTTGATCAAATACCTTTATTCGTATGAGCAGTTGGAATTACAGCTTTACTTTTACTTTTATCTTTACCAGTATTAGCTGGAGCAATTACTATACTA-TTAACAGATCG-AAATTTA-A-ATACATCTTTTTT
>LNAUS063-12_Comadia_redtenbacheri 
------------------------------------------------------------------------------------------ACT-ATCGTTACAGCCCACGCTTTTATTATAATTTTTTTCATAGTAATACCAATTATAATTGGAGGATTTGGTAATTGATTAATCCCATTAATATTAGGAGCTCCAGATATAGCTTTCCCACGAATAAATAACATAAGATTTTGATTACTCCCCCCATCATTAACTCTCCTTATTTCAAGAAGTATTGTAGAAAATGGAGCTGGCACAGGATGAACTGTATACCCCCCTTTATCATCCAATATTGCCCATGGAGGAAGATCAGTTGATTTAGCAATTTTTTCATTACATTTAGCTGGAATTTCATCTATTTTAGGAGCTATTAACTTTATTACAACTATTATTAATATACGACCCCACAATATATCCTTTGATCAAATACCTTTATTCGTATGAGCAGTTGGAATTACAGCTTTACTTTTACTTTTATCTTTACCAGTATTAGCTGGAGCAATTACTATACTA-TTAACAGATCG-AAATTTA-A-ATACATCTTTTTT
>LNAUS107-12_Comadia_redtenbacheri 
ATAGGTA--CTTCATTAAGTCT-TTTAATT-CGAGCCGAATT-AGGAAATCCAG-GATCTCTAATT--GGAAATGATCAAATT-TATAATACT-ATCGTTACAGCCCACGCTTTTATTATAATTTTTTTCATAGTAATACCAATTATAATTGGAGGATTTGGTAATTGATTAATCCCATTAATATTAGGAGCTCCAGATATAGCTTTCCCACGAATAAATAACATAAGATTTTGATTACTCCCCCCATCATTAACTCTCCTTATTTCAAGAAGTATTGTAGAAAATGGAGCTGGCACAGGATGAACTGTATACCCCCCTTTATCATCCAATATTGCCCATGGAGGAAGATCAGTTGATTTAGCAATTTTTTCATTACATTTAGCTGGAATTTCATCTATTTTAGGAGCTATTAACTTTATTACAACTATTATTAATATACGACCCCACAATATATCCTTTGATCAAATACCTTTATTCGTATGAGCAGTTGGAATTACAGCTTTACTTTTACTTTTATCTTTACCAGTATTAGCTGGAGCAATTACTATACTA-TTAACAGATCG-AAATTTA-A-ATACATCTTTTTT
>LEP88467__Cossidae_Comadia_redtenbacheri_Chogol_COI
ATAGGTATTCTCATTTAAGTCTCTTTAATT-CGAGCCGAATT-AGGAAATCCAG-GATCTCTAATT--GGAAATGATCAAATT-TATAATACT-ATCGTTACAGCCCACGCTTTTATTATAATTTTTTTCATAGTAATACCAATTATAATTGGAGGATTTGGTAATTGATTAATCCCATTAATATTAGGAGCTCCAGATATAGCTTTCCCACGAATAAATAACATAAGATTTTGATTACTCCCCCCATCATTAACTCTCCTTATTTCAAGAAGTATTGTAGAAAATGGAGCTGGCACAGGATGAACTGTATACCCCCCTTTATCATCCAATATTGCCCATGGAGGAAGATCAGTTGATTTAGCAATTTTTTCATTACATTTAGCTGGAATTTCATCTATTTTAGGAGCTATTAACTTTATTACAACTATTATTAATATACGACCCCACAATATATCCTTTGATCAAATACCTTTATTCGTATGAGCAGTTGGAATTACAGCTTTACTTTTACTTTTATCTTTACCAGTATTAGCTGGAGCAATTACTATACTA-TTAACAGATCG-AAATTTA-A-ATACATCTTTTTT
>LEP88471_Cossidae_Comadia_redtenbacheri_Diamante_COI
ATAGGTA--CTTCATTAAGTCT-TTTAATT-CGAGCCGAATT-AGGAAATCCAG-GATCTCTAATT--GGAAATGATCAAATT-TATAATACT-ATCGTTACAGCCCACGCTTTTATTATAATTTTTTTCATAGTAATACCAATTATAATTGGAGGATTTGGTAATTGATTAATCCCATTAATATTAGGAGCTCCAGATATAGCTTTCCCACGAATAAATAACATAAGATTTTGATTACTCCCCCCATCATTAACTCTCCTTATTTCAAGAAGTATTGTAGAAAATGGAGCTGGCACAGGATGAACTGTATACCCCCCTTTATCATCCAATATTGCCCATGGAGGAAGATCAGTTGATTTAGCAATTTTTTCATTACATTTAGCTGGAATTTCATCTATTTTAGGAGCTATTAACTTTATTACAACTATTATTAATATACGACCCCACAATATATCCTTTGATCAAATACCTTTATTCGTATGAGCAGTTGGAATTACAGCTTTACTTTTACTTTTATCTTTACCAGTATTAGCTGGAGCAATTACTATACTA-TTAACAGATCGTAAATTTATATATACATCTTTTTT
>LEP78067_Cossidae_Comadia_redtenbacheri_ElSeñorioJoven2_COI 
----------------------------TT-CGAGCCGAATT-AGGAAATCCAG-GATCTCTAATT--GGAAATGATCAAATT-TATAATACT-ATCGTTACAGCCCACGCTTTTATTATAATTTTTTTCATAGTAATACCAATTATAATTGGAGGATTTGGTAATTGATTAATCCCATTAATATTAGGAGCTCCAGATATAGCTTTCCCACGAATAAATAACATAAGATTTTGATTACTCCCCCCATCATTAACTCTCCTTATTTCAAGAAGTATTGTAGAAAATGGAGCTGGCACAGGATGAACTGTATACCCCCCTTTATCATCCAATATTGCCCATGGAGGAAGATCAGTTGATTTAGCAATTTTTTCATTACATTTAGCTGGAATTTCATCTATTTTAGGAGCTATTAACTTTATTACAACTATTATTAATATACGACCCCACAATATATCCTTTGATCAAATACCTTTATTCGTATGAGCAGTTGGAATTACAGCTTTACTTTTACTTTTATCTTTACCAGTATTAGCTGGAGCAATTACTATACTA-TTAAC------------------------------
>LEP79562_Cossidae_Comadia_redtenbacheri_WildShot_COI
ATAGGTA--CTTCATTAAGTCT-TTTAATT-CGAGCCGAATT-AGGAAATCCAG-GATCTCTAATT--GGAAATGATCAAATT-TATAATACT-ATCGTTACAGCCCACGCTTTTATTATAATTTTTTTCATAGTAATACCAATTATAATTGGAGGATTTGGTAATTGATTAATCCCATTAATATTAGGAGCTCCAGATATAGCTTTCCCACGAATAAATAACATAAGATTTTGATTACTCCCCCCATCATTAACTCTCCTTATTTCAAGAAGTATTGTAGAAAATGGAGTTGGCACAGGATGAACTGTATACCCCCCTTTATCATCCAATATTGCCCATGGAGGAAGATCAGTTGATTTAACAATTTTTTCTTTACATTTAGCTGGAATTTCATCTATTTTAGGAGCTATTAACTTTATTACAACTATTATTAATATACGACCCCACAATATATCCTTTGATCAAATACCTTTATTCGTATGAGCAGTTGGAATTACAGCTTTACTTTTACTTTTATCTTTACCAGTATTAGCTGGAGCAATTACTATACTA-TTAACAGATCG-AAATTTA-A-ATACATCTTTTTT
>LEP88472_Cossidae_Comadia_redtenbacheri_Don_Nilo_COI
ATAGGTA--CTTCATTAAGTCT-TTTAATT-CGAGCCGAATT-AGGAAATCCAG-GATCTCTAATT--GGAAATGATCAAATT-TATAATACT-ATCGTTACAGCCCACGCTTTTATTATAATTTTTTTCATAGTAATACCAATTATAATTGGAGGATTTGGTAATTGATTAATCCCATTAATATTAGGAGCTCCAGATATAGCTTTCCCACGAATAAATAACATAAGATTTTGATTACTCCCCCCATCATTAACTCTCCTTATTTCAAGAAGTATTGTAGAAAATGGAGTTGGCACAGGATGAACTGTATACCCCCCTTTATCATCCAATATTGCCCATGGAGGAAGATCAGTTGATTTAGCAATTTTTTCTTTACATTTAGCTGGAATTTCATCTATTTTAGGAGCTATTAACTTTATTACAACTATTATTAATATACGACCCCACAATATATCCTTTGATCAAATACCTTTATTCGTATGAGCAGTTGGAATTACAGCTTTACTTTTACTTTTATCTTTACCAGTATTAGCTGGAGCAATTACTATACTA-TTAACAGATCG-AAATTTA-A-ATACATCTTTTTT
>LEP88469_Cossidae_Comadia_redtenbacheri_Emperatriz_COI
ATAGGTA--CTTCATTAAGTCTTTTTAATT-CGAGCCGAATT-AGGAAATCCAG-GATCTCTAATT--GGAAATGATCAAATT-TATAATACT-ATCGTTACAGCCCACGCTTTTATTATAATTTTTTTCATAGTAATACCAATTATAATTGGAGGATTTGGTAATTGATTAATCCCATTAATATTAGGAGCTCCAGATATAGCTTTCCCACGAATAAATAACATAAGATTTTGATTACTCCCCCCATCATTAACTCTCCTTATTTCAAGAAGTATTGTAGAAAATGGAGTTGGCACAGGATGAACTGTATACCCCCCTTTATCATCCAATATTGCCCATGGAGGAAGATCAGTTGATTTAGCAATTTTTTCTTTACATTTAGCTGGAATTTCATCTATTTTAGGAGCTATTAACTTTATTACAACTATTATTAATATACGACCCCACAATATATCCTTTGATCAAATACCTTTATTCGTATGAGCAGTTGGAATTACAGCTTTACTTTTACTTTTATCTTTACCAGTATTAGCTGGAGCAATTACTATACTA-TTAACAGATCG-AAATTTA-A-ATACATCTTTTTT
>LEP88470_Cossidae_Comadia_redtenbacheri_Recuerdo_COI
ATAGGTA--CTTCATTAAGTCT-TTTAATT-CGAGCCGAATT-AGGAAATCCAG-GATCTCTAATT--GGAAATGATCAAATT-TATAATACT-ATCGTTACAGCCCACGCTTTTATTATAATTTTTTTCATAGTAATACCAATTATAATTGGAGGATTTGGTAATTGATTAATCCCATTAATATTAGGAGCTCCAGATATAGCTTTCCCACGAATAAATAACATAAGATTTTGATTACTCCCCCCATCATTAACTCTCCTTATTTCAAGAAGTATTGTAGAAAATGGAGTTGGCACAGGATGAACTGTATACCCCCCTTTATCATCCAATATTGCCCATGGAGGAAGATCAGTTGATTTAGCAATTTTTTCTTTACATTTAGCTGGAATTTCATCTATTTTAGGAGCTATTAACTTTATTACAACTATTATTAATATACGACCCCACAATATATCCTTTGATCAAATACCTTTATTCGTATGAGCAGTTGGAATTACAGCTTTACTTTTACTTTTATCTTTACCAGTATTAGCTGGAGCAATTACTATACTA-TTAACAGATCGTAAATTTA-ATATACATCTTTTTT
>GBGL26635-19_Comadia_redtenbacheri_MH443783
ATAGGTA--CTTCATTAAGTCT-TTTAATT-CGAGCCGAATT-AGGAAATCCAG-GATCTCTAATT--GGAAATGATCAAATT-TATAATACT-ATCGTTACAGCCCACGCTTTTATTATAATTTTTTTCATAGTAATACCAATTATAATTGGAGGATTTGGTAATTGATTAATCCCATTAATATTAGGAGCTCCAGATATAGCTTTCCCACGAATAAATAACATAAGATTTTGATTACTCCCCCCATCATTAACTCTCCTTATTTCAAGAAGTATTGTAGAAAATGGAGTTGGCACAGGATGAACTGTATACCCCCCTTTATCATCCAATATTGCCCATGGAGGAAGATCAGTTGATTTAGCAATTTTTTCTTTACATTTAGCTGGAATTTCATCTATTTTAGGAGCTATTAACTTTATTACAACTATTATTAATATACGACCCCACAATATATCCTTTGATCAAATACCTTTATTCGTATGAGCAGTTGGAATTACAGCTTTACTTTTACTTTTATCTTTACCAGTATTAGCTGGAGCAATTACTATACTA-TTAACAGATCG-AAATTTA-A-ATACATCTTTTTT
>LEP78068_Cossidae_Comadia_redtenbacheri_ElSeñorioReposado_COI
ATAGGTA--CTTCATTAAGTCT-TTTAATT-CGAGCCGAATT-AGGAAATCCAG-GATCTCTAATT--GGAAATGATCAAATT-TATAATACT-ATCGTTACAGCCCACGCTTTTATTATAATTTTTTTCATAGTAATACCAATTATAATTGGAGGATTTGGTAATTGATTAATCCCATTAATATTAGGAGCTCCAGATATAGCTTTCCCACGAATAAATAACATAAGATTTTGATTACTCCCCCCATCATTAACTCTCCTTATTTCAAGAAGTATTGTAGAAAATGGAGTTGGCACAGGATGAACTGTATACCCCCCTTTATCATCCAATATTGCCCATGGAGGAAGATCAGTTGATTTAGCAATTTTTTCTTTACATTTAGCTGGAATTTCATCTATTTTAGGAGCTATTAACTTTATTACAACTATTATTAATATACGACCCCACAATATATCCTTTGATCAAATACCTTTATTCGTATGAGCAGTTGGAATTACAGCTTTACTTTTACTTTTATCTTTACCAGTATTAGCTGGAGCAATTACTATACTA-TTAACAGATCG-AAATTTA-A-ATACATCTTTTTT
>LEP78069_Cossidae_Comadia_redtenbacheri_ElRecuerdoDeOaxaca_COI
ATAGGTA--CTTCATTAAGTCT-TTTAATT-CGAGCCGAATT-AGGAAATCCAG-GATCTCTAATT--GGAAATGATCAAATT-TATAATACT-ATCGTTACAGCCCACGCTTTTATTATAATTTTTTTCATAGTAATACCAATTATAATTGGAGGATTTGGTAATTGATTAATCCCATTAATATTAGGAGCTCCAGATATAGCTTTCCCACGAATAAATAACATAAGATTTTGATTACTCCCCCCATCATTAACTCTCCTTATTTCAAGAAGTATTGTAGAAAATGGAGTTGGCACAGGATGAACTGTATACCCCCCTTTATCATCCAATATTGCCCATGGAGGAAGATCAGTTGATTTAGCAATTTTTTCTTTACATTTAGCTGGAATTTCATCTATTTTAGGAGCTATTAACTTTATTACAACTATTATTAATATACGACCCCACAATATATCCTTTGATCAAATACCTTTATTCGTATGAGCAGTTGGAATTACAGCTTTACTTTTACTTTTATCTTTACCAGTATTAGCTGGAGCAATTACTATACTA-TTAACAGATCG-AAATTTA-A-ATACATCTTTTTT
>LEP78018_Cossidae_Comadia_redtenbacheri_Lajita_COI
ATAGGTA--CTTCATTAAGTCT-TTTAATT-CGAGCCGAATT-AGGAAATCCAG-GATCTCTAATT--GGAAATGATCAAATT-TATAATACT-ATCGTTACAGCCCACGCTTTTATTATAATTTTTTTCATAGTAATACCAATTATAATTGGAGGATTTGGTAATTGATTAATCCCATTAATATTAGGAGCTCCAGATATAGCTTTCCCACGAATAAATAACATAAGATTTTGATTACTCCCCCCATCATTAACTCTCCTTATTTCAAGAAGTATTGTAGAAAATGGAGTTGGCACAGGATGAACTGTATACCCCCCTTTATCATCCAATATTGCCCATGGAGGAAGATCAGTTGATTTAGCAATTTTTTCTTTACATTTAGCTGGAATTTCATCTATTTTAGGAGCTATTAACTTTATTACAACTATTATTAATATACGACCCCACAATATATCCTTTGATCAAATACCTTTATTCGTATGAGCAGTTGGAATTACAGCTTTACTTTTACTTTTATCTTTACCAGTATTAGCTGGAGCAATTACTATACTA-TTAACAGATCG-AAATTTA-A-ATACATCTTTTTT
>LEP78066_Cossidae_Comadia_redtenbacheri_ElSeñorioJoven1_COI 
ATAGGTA--CTTCATTAAGTCT-TTTAATT-CGAGCCGAATT-AGGAAATCCAG-GATCTCTAATT--GGAAATGATCAAATT-TATAATACT-ATCGTTACAGCCCACGCTTTTATTATAATTTTTTTCATAGTAATACCAATTATAATTGGAGGATTTGGTAATTGATTAATCCCATTAATATTAGGAGCTCCAGATATAGCTTTCCCACGAATAAATAACATAAGATTTTGATTACTCCCCCCATCATTAACTCTCCTTATTTCAAGAAGTATTGTAGAAAATGGAGTTGGCACAGGATGAACTGTATACCCCCCTTTATCATCCAATATTGCCCATGGAGGAAGATCAGTTGATTTAGCAATTTTTTCTTTACATTTAGCTGGAATTTCATCTATTTTAGGAGCTATTAACTTTATTACAACTATTATTAATATACGACCCCACAATATATCCTTTGATCAAATACCTTTATTCGTATGAGCAGTTGGAATTACAGCTTTACTTTTACTTTTATCTTTACCAGTATTAGCTGGAGCAATTACTATACTA-TTAACAGATCG-AAATTTA-A-ATACATCTTTTTT
