# Supplementary material for: Mezcal worm in a bottle: DNA evidence suggests a single moth species
Source: PeerJ. 2023 Mar 8;11:e14948. doi: 10.7717/peerj.14948 (PMC10007961; doi:10.7717/peerj.14948)
Supplement: Supplemental Information 5 [file peerj-11-14948-s005.treefile]

(LNAUS078-12_Hypopta_palmata_COI-5P:0.3556846044,AWCL050-09_Acossus_populi_COI-5P:0.1203560986,(IAWL1040-09_Comadia_henrici_COI-5P:0.0888020867,((((((((((((GBGL26635-19_Comadia_redtenbacheri_COI-5P_MH443783:0.0017636252,LEP78018_Cossidae_Comadia_redtenbacheri_Lajita_COI:0.0000010000)0/56:0.0000010000,LEP78066_Cossidae_Comadia_redtenbacheri_ElSe__orioJoven1_COI_reversed:0.0000010000)0/53:0.0000010000,(LEP78068_Cossidae_Comadia_redtenbacheri_ElSe__orioReposado_COI:0.0000010000,LEP78069_Cossidae_Comadia_redtenbacheri_ElRecuerdoDeOaxaca_COI:0.0000010000)0/87:0.0000010000)0/83:0.0000010000,LEP79562_Cossidae_Comadia_redtenbacheri_WildShot_COI:0.0015630001)92/91:0.0047514400,LEP78067_Cossidae_Comadia_redtenbacheri_ElSe__orioJoven2_COI_reversed:0.0000010000)0/50:0.0000010000,LEP79564_Cossidae_Comadia_redtenbacheri_GusanoRojo_COI:0.0000010000)0/31:0.0000010000,LEP78020_Cossidae_Comadia_redtenbacheri_OroDeOaxaca_COI:0.0000010000)0/53:0.0000010000,(((LNAUS063-12_Comadia_redtenbacheri_COI-5P:0.0000010000,LNAUS062-12_Comadia_redtenbacheri_COI-5P:0.0000010000)0/74:0.0000010000,LEP78017_Cossidae_Comadia_redtenbacheri_MonteAlban_COI:0.0000010000)0/62:0.0000010000,(GBGL26637-19_Comadia_redtenbacheri_COI-5P_MH443782:0.0000010000,(GBGL26636-19_Comadia_redtenbacheri_COI-5P_MH443784:0.0000010000,(GBGL26634-19_Comadia_redtenbacheri_COI-5P_MH443781:0.0000010000,GBGL26633-19_Comadia_redtenbacheri_COI-5P_MH443780:0.0000010000)0/62:0.0000010000)0/62:0.0000010000)0/67:0.0000010000)0/47:0.0000010000)0/46:0.0000010000,(LNAUS107-12_Comadia_redtenbacheri_COI-5P:0.0000000000,GBGL10961-12_Comadia_redtenbacheri_COI-5P_JN673377:0.0000000000):0.0000010000)0/4:0.0000010000,LNAUS061-12_Comadia_redtenbacheri_COI-5P:0.0000010000)0/52:0.0000010000,LEP78071_Cossidae_Comadia_redtenbacheri_Wahaka_COI_reversed:0.0000010000)89.2/67:0.0032361247,GBGL10960-12_Comadia_redtenbacheri_COI-5P_JN673376:0.0000010000)54.1/69:0.0263278946)90/81:0.0900088602);
